# Supplementary material for: Predictors of recurrence of chronic subdural haematoma in a cohort study of patients presenting in a sub-Saharan African teaching hospital
Source: BMC Neurol. 2022 Sep 14;22:346. doi: 10.1186/s12883-022-02857-1 (PMC9472341; doi:10.1186/s12883-022-02857-1)
Supplement: Supplementary file 1 — Additional file 1. [file 12883_2022_2857_MOESM1_ESM.xlsx]

## Sheet: Sheet1
NAME	AGE	SEX	DOA	DOS	HEADACHE	SEIZURE	HEMIPARESIS	FACIAL PALSY	DYSPHASIA	HYPERTENSION	DIABETES	ANTIPLATELET	ANTICOAGULANT	ALCOHOL	LATERALITY	MECHANISM	MRS SCORE	GCS	INR	PLATELET	SIZE	MLS	RECURRENCE	MRSS	GOS	TELEPHONE	LOCATION
Mumuni Naa Yusif	61	M	2018-01-01	10	1	0	1	1	1	1	0	1	0	0	LEFT	unknown	1	15	1.1	257	2.5	0.8	14 days	6	1	244785815
Emmanuel Acheampong	78	M	2018-03-01	8	1	0	1	0	0	1	0	0	0	0	LEFT	unknown	1	14	1.2	185	1.8	0.5	0	0		249713536
Bassaw. J. Benjamin	56	M	19/1/18	5	1	0	0	0	0	1	0	1	0	0	BILATERAL	RTA	3	15	0.9	312	1.5	0.5	30 days	0		208168312
Victoria Mensah	46	F	2018-02-02	2	1	0	0	0	0	1	0	0	0	0	RIGHT	RTA	3	14	1.1	217	1.8	0.5	0	0		244639235
Akushey Nii Amukwei	56	M		5	1	0	1	1	1	0	1	0	0	0	LEFT	uknown	2	13	1	211	1.5	0.5	0	0
Gyamfua Kate	82	F	2018-11-02	2	1	0	11	1	1	1	1	1	1	0	RIGHT	unknown	1	9	13	174	2	1	0	6	1
Agbetor Christiana	54	F	2018-11-02	14	1	0	1	1	1	1	0	0	0	0	RIGHT	fall	3	14	1.6	136	2	0.5	0	0
Dennis Ben Emmanuel	69	M	25/4/18	3	1	0	1	1	1	1	1	1	0	0	RIGHT	unknown	5	5	1.1	137	2.5	1	0	0		208715428
Charles Odei-Nkansah	66	M	27/3/2018	4	1	0	1	1	1	1	0	1	1	1	BILATERAL	hit	5	8	1.69	201	2.0/1.0	0.5	0	0		200406161	FTP
Edith Fordjuor-Tetteh	65	F		5	1	0	1	0	0	0	0	0	0	0	LEFT	assault	3	15	1.4	218	2	0.5	0	0		206301239	FTP
Philip K. Amoah	75	M		4	1	1	1	1	1	1	1	1	0	1	BILATERAL	fall	3	15	1.1	155	2.0/1.5	0	0	0		243920820
Smith Richard	80	F	2018-08-05	3	1	0	1	1	1	1	0	0	0	0	LEFT	fall	5	9	1	222	3	1	0	0		24639933
Owusu Kofi	73	M		4	1	0	1	0	0	1	0	0	0		RIGHT	unknown	3	14	1.2	193	2.4	1	0	0
Ibrahim Yakubu Seidu	58	M		4	1	0	0	0	0	1	1	1	0	0	RIGHT	RTA	1	15	1.4	239	2.5	1	0	0			LT
Smith Richard	77	M	20/02/2018	7	1	0	1	1	1	1	0	0	0	0	BILATERAL	fall	1	15	1.1	264	2.0/1.0	0	43 days	1	5		LT
Micheal Wilson Acquah	59	M	19/2/18	4	1	0	1	0	0	1	0	0	0	0	RIGHT	hit	1	15	0.9	184	2.1	0.3	0	1	5		RT FP
Kenneth O. Korafor	39	M	19/02/18	3	1	0	1	0	0	0	0	0	0	0	RIGHT	unknown	1	15	1.1	234	2.4	0.5	0	1	5
Rene Agbodza	42	M	21/2/18	4	1	0	0	0	0	0	0	0	0	0	RIGHT	fall	2	15	1	314	1.8	0.5	0	0
Siada Buenor	64	M	22/02/18	4	0	0	1	0	0	0	0	0	0	0	LEFT	unknown	3	15	1	216	1.6	0.4	0	0
Kwakwah Ampomah	53	M	23/02/18	4	0	0	1	0	0	0	0	0	0	0	LEFT	unknown	3	15	1	271	1.8	0.5	0	0
comfort Adubea	59	F	26/03/18	3	1	0	1	1	1	0	0	0	0	0	RIGHT	fall	4	14	1.2	329	2.4	1	1	0			LT
Ewusi-Brown Kwamena	61	M	2018-12-05	3	1	0	0	0	0	1	0	1	0	0	LEFT	hit	1	15	1.12	212	1	0	0	0	5		RT FTP
Hawa Mohammed	43	F	2018-10-07	3	1	0	1	0	0	0	0	0	0	0	LEFT	RTA	3	15	1.1	247	2	0.5	0	0
andrew annor	73	M		5	1	0	1	0	0	1	1	0	0	0	LEFT	fall	5	7	1	251	4	0.5	0	0
fiffy Ennison	43	m		6	1	0	1	1	0	0	0	0	0	0	LEFT	fall	3	14	0.9	198	2.3	0.5	0	0
Darlinton Alomele	71	M		5	0	0	1	1	1	1	0	0	0	0	RIGHT	unknown	4	14	1.1	203	2.1	0.7	0	0
Maclean Kwofie	40	M	244282818	4	0	1	1	1	1	0	0	0	0	0	RIGHT	SEIZURE	1	15	1.03	496	2	1	0	0	GOOD	244282818
Peace Nkornu	73	M	24/7/2018	10	1	0	1	1	1	1	1	1	0	0	BILATERAL	fall	4	7	1	176	4	1.5	90 days	0	2	248414636
Eric Quartey	58	M	2018-12-07	4	1	0	0	0	0	1	0	0	0	0	BILATERAL	fall	2	15	0.94	306	2.0/1,0	0.6	0	0
Mercy Odonkor	82	F	27/06/18	5	0	1	1	1	1	1	0	0	0	0	LEFT	unknown	5	15	1	308	1.5	0.5	0	0		501044124
Onsonyameye Kojo	79	M	15/07/2018	4	1	0	1	1	0	1	0	0	0	0	RIGHT	unknown	5	10	1.1	256	2	1	0	0		242850851
623635	61	M	21/7/2018	4	1	0	1	1	1	1	0		0	0	LEFT	unknown	4	15	0.9	457	1	1	0	0		242259268
Mensah-Acquah Henry	71	M		4	0	1	1	1	1	0	0	0	0	0	BILATERAL	hit	4	14	1	274	2.5/1.0	0.5	16 days	0		278554878
Adobe Winfred	62	M		4	1	0	0	0	0	0	0	0	0	0	BILATERAL	unknown	1	15	1.03	315	2.0/1.0	0.5	0	0		207761530
Emmanuel Boni	72	M		1	0	1	1	1	1	1	0	0	0	0	LEFT	unknown	4	7	0.9	457	2	1	10	6	1
Coffie Emmanuel	68	M		5	1	0	1	1	0	0	0	0	0	0	BILATERAL	RTA	2	15	1.4	254	2.5/1.5	0.5	0	0		5761160086
Arthur Josephine	46	F		5	1	0	0	1	1	1	0	0	0	0	LEFT	unknown	5	14	1.1	314	2.5	0.8	0	0
Akua Agyaa	87	F	208497439	6	1	0	1	1	1	1	0	0	0	0	LEFT	fall	5	14	1	179	2	0.5	0	0		545235988
Agnes Eshun	63	F	203988774	15	0	0	0	0	0	1	0	0	0	0	BILATERAL	fall	2	15	1.2	264	1.97/1.33	0.5	0	0
Gladys Oduro	87	F	208497439	7	1	0	1	1	1	1	0	0	0	0	LEFT	fall	2	15	1	198	2.1	0.5	90 days	0
Mavis Korba	45	F	274932222	4	1	0	1	1	1	0	0	0	0	0	RIGHT	fall	2	14	1.2	261	2	0.5	0	0
Nyarvor Venance	46	M	244995419	4	1	0	1	1	1	0	0	0	0	1	RIGHT	unknown	1	15	0.9	376	1.6	0	0	0		244995419
625270	71	M	25/6/18	7	1	0	1	1	1	0	0	0	0	1	BILATERAL	unknown	5	14	1	226	1.0/2.0	1		0		278554878
mensah-Acquah Henry	56	F	2018-05-10	4	1	0	1	1	1	1	1	0	0	1	LEFT	unknown	4	15	0.99	404	3	1	12 days	0		206840029
Osei Boamah	66	M	2018-12-10	5	1	0	1	1	1	1	0	0	0	0	RIGHT	RTA	4	14	1.1	209	1.5	0.5	0	0
Twum Nana Yaw	77	M	18/10/11	2	0	0	1	1	1	0	0	0	1	0	LEFT	fall	4	14	1.1	247	2.5	0	0	0		242954506
Omari Yeboah	87	M	13/11/11	4	0	0	1	1	1	1	0	0	1	0	BILATERAL	unknown	5	9	1.2	199	2.5/1.0	0.8	35 DAYS	0
ivian Buabeng	35	F	242617000	6	1	0	1	1	1	1	0	1	1	0	RIGHT	unknown	4	13	1.6	166	1.5	0.5	0	0
Kwabena Baffoe	56	M	244404113	4	0	1	0	1	1	0	0	0	0	0	LEFT	RTA	4	15	1.1	197	1.7	0.6	0	0		244404113
Ana bla kalala Nani	55	M	243702493	5	1	0	1	1	1	0	0	0	0	0	RIGHT	unknown	3	13	1.3	344	1.9	0.5	0	0		243702493
Ohene Amoako	66	M		4	1	0	0	1	0	1	0	0	0	0	BILATERAL	fall	3	15	1	215	2.3	0.4	0	0	5
Abdulai Ali	65	M	27/12/18	3	1	0	1	1	1	0	0	0	0	0	RIGHT	fall	4	14	1.1	119	2.5	1	0	0	5	240050460
Ashmond Samuel	72	M		7	1	1	0	1	1	1	0	1	0	0	LEFT	fall	4	14	1.3	214	2.6	1	37 DAYS	3	4
Margaret Eshun	60	F	240921494	4	1	0	0	1	0	1	0	0	0	0	RIGHT	unknown	4	15	0.9	379	1.5	0.5	0	0	5
Ababio-Ablordeppey Emmanuel	33	M	545704135	4	1	0	0	0	0	1	0	0	0	0	RIGHT	RTA	2	15	0.9	209	1.6	0.5	0	0	5
Amoah-Tutu Peter	65	M	546329053	3	1	0	1	0	0	0	0	0	0	0	RIGHT	RTA	2	15	1	232	1.4	0.4	0	0	5
Ellen Pappoe Thompson	64	F	277810339	5	1	0	1	1	0	1	0	0	0	0	BILATERAL	unknown	3	15	1.1	321	1.6/1.2	0	21 DAYS	1	5
Odinkra Timothy	60	M	247745690	3	1	0	1	0	0	0	0	0	0	1	LEFT	unknown	3	15	1.8	315	2	0.5	0	0	5
Owusu Andrew	52	M	206024352	4	1	0	1	1	1	0	0	0	0	0	LEFT	unknown	3	15	0.9	297	2.5	1	0	0	5
Gyewu Clara	88	M	208470402	5	1	0	1	0	1	0	0	0	0	0	LEFT	fall	3	14	1	233	1.9	0.8	0	1	5
Kwame Prince Boafo	76	M	556428084	6	0	0	1	1	1	0	0	0	0	0	BILATERAL	RTA	5	10	1	258	2.0/1.1	1	0	1	5
Vincent Mensah	63	M	19/01/2019	7	1	1	0	1	1	1	0	0	0	0	RIGHT	fall	3	14	0.9	312	2	0.7	82 days	1
